# Supplementary material for: Dynamics of Metabolic Pathways and Stress Response Patterns during Human Neural Stem Cell Proliferation and Differentiation
Source: Cells. 2022 Apr 20;11(9):1388. doi: 10.3390/cells11091388 (PMC9100042; doi:10.3390/cells11091388)
Supplement: Supplementary file 1 [file cells-11-01388-s001.zip]

Archive with 1 entries (1 files):
- cells-1421445-supplementary.pdf
